# Supplementary material for: Identification of expression patterns in the progression of disease stages by integration of transcriptomic data
Source: BMC Bioinformatics. 2016 Nov 22;17(Suppl 15):11–21. doi: 10.1186/s12859-016-1290-4 (PMC5133487; doi:10.1186/s12859-016-1290-4)
Supplement: Additional file 1: Table S1. — Significant genes found in the patterns associated to the progression of MDS: A total set of 189 genes were found. These genes are included in one of the 4 patterns identified (marked in red colors in the case of the 2 increasing trends or green colors in the case of the 2 decreasing trends). The Gamma correlation factor and the adjusted p-value of such correlation are included for each gene in its pattern. (XLSX 79 kb) [file 12859_2016_1290_MOESM1_ESM.xlsx]

## Sheet: Table MDS 4 patterns = 189 g
ENSG_ID	gene_symbol	gamma_4s (by_risk: 4 stages)	adj.p.value_4s	gamma_6s (by_subtype: 6 stages)	adj.p.value_6s	pattern
ENSG00000196839	ADA	0.552	0	0.543	0	MDS 1
ENSG00000154188	ANGPT1	0.718	0	0.681	0	MDS 1
ENSG00000174456	C12orf76	0.546	0	0.509	0	MDS 1
ENSG00000136436	CALCOCO2	0.633	0	0.593	0	MDS 1
ENSG00000114107	CEP70	0.509	0	0.488	0	MDS 1
ENSG00000171502	COL24A1	0.659	0	0.629	0	MDS 1
ENSG00000172889	EGFL7	0.509	0	0.464	0	MDS 1
ENSG00000130811	EIF3G	0.608	0	0.545	0	MDS 1
ENSG00000205593	FAM116B	0.653	0	0.606	0	MDS 1
ENSG00000122025	FLT3	0.6	0	0.614	0	MDS 1
ENSG00000159618	GPR114	0.545	0	0.466	0	MDS 1
ENSG00000105997	HOXA3	0.601	0	0.543	0	MDS 1
ENSG00000122592	HOXA7	0.578	0	0.536	0	MDS 1
ENSG00000078399	HOXA9	0.592	0	0.562	0	MDS 1
ENSG00000173917	HOXB2	0.543	0	0.52	0	MDS 1
ENSG00000120093	HOXB3	0.563	0	0.527	0	MDS 1
ENSG00000105655	ISYNA1	0.713	0	0.628	0	MDS 1
ENSG00000226777	KIAA0125	0.542	0	0.52	0	MDS 1
ENSG00000143995	MEIS1	0.618	0	0.567	0	MDS 1
ENSG00000153944	MSI2	0.661	0	0.622	0	MDS 1
ENSG00000110841	PPFIBP1	0.633	0	0.57	0	MDS 1
ENSG00000076067	RBMS2	0.619	0	0.577	0	MDS 1
ENSG00000125247	TMTC4	0.512	0	0.48	0	MDS 1
ENSG00000105849	TWISTNB	0.531	0	0.521	0	MDS 1
ENSG00000142534	AC010619.2	0.511	0	0.488	0	MDS 2
ENSG00000198931	APRT	0.546	0	0.539	0	MDS 2
ENSG00000143153	ATP1B1	0.605	0	0.561	0	MDS 2
ENSG00000135390	ATP5G2	0.58	0	0.562	0	MDS 2
ENSG00000168487	BMP1	0.693	0	0.658	0	MDS 2
ENSG00000136261	BZW2	0.525	0	0.533	0	MDS 2
ENSG00000139637	C12orf10	0.502	0	0.467	0	MDS 2
ENSG00000100220	C22orf28	0.581	0	0.544	0	MDS 2
ENSG00000084092	C4orf14	0.526	0	0.475	0	MDS 2
ENSG00000224032	C5orf26	0.661	0	0.63	0	MDS 2
ENSG00000204387	C6orf48	0.562	0	0.575	0	MDS 2
ENSG00000164615	CAMLG	0.602	0	0.576	0	MDS 2
ENSG00000100814	CCNB1IP1	0.7	0	0.684	0	MDS 2
ENSG00000113328	CCNG1	0.648	0	0.589	0	MDS 2
ENSG00000197766	CFD	0.538	0	0.51	0	MDS 2
ENSG00000140931	CMTM3	0.651	0	0.603	0	MDS 2
ENSG00000129187	DCTD	0.671	0	0.643	0	MDS 2
ENSG00000213722	DDAH2	0.612	0	0.566	0	MDS 2
ENSG00000244038	DDOST	0.578	0	0.579	0	MDS 2
ENSG00000095059	DHPS	0.541	0	0.538	0	MDS 2
ENSG00000132153	DHX30	0.644	0	0.564	0	MDS 2
ENSG00000167658	EEF2	0.761	0	0.716	0	MDS 2
ENSG00000136877	FPGS	0.639	0	0.597	0	MDS 2
ENSG00000130005	GAMT	0.606	0	0.575	0	MDS 2
ENSG00000105373	GLTSCR2	0.675	0	0.611	0	MDS 2
ENSG00000060558	GNA15	0.552	0	0.49	0	MDS 2
ENSG00000204628	GNB2L1	0.581	0	0.579	0	MDS 2
ENSG00000233276	GPX1	0.632	0	0.617	0	MDS 2
ENSG00000125651	GTF2F1	0.5	0	0.457	0	MDS 2
ENSG00000132475	H3F3B	0.523	0	0.532	0	MDS 2
ENSG00000169567	HINT1	0.725	0	0.727	0	MDS 2
ENSG00000158373	HIST1H2BD	0.52	0	0.534	0	MDS 2
ENSG00000096384	HSP90AB1	0.615	0	0.612	0	MDS 2
ENSG00000178035	IMPDH2	0.655	0	0.662	0	MDS 2
ENSG00000111716	LDHB	0.615	0	0.596	0	MDS 2
ENSG00000050426	LETMD1	0.593	0	0.565	0	MDS 2
ENSG00000100068	LRP5L	0.608	0	0.547	0	MDS 2
ENSG00000140280	LYSMD2	0.521	0	0.544	0	MDS 2
ENSG00000128626	MRPS12	0.592	0	0.564	0	MDS 2
ENSG00000181163	NPM1	0.644	0	0.651	0	MDS 2
ENSG00000125458	NT5C	0.585	0	0.555	0	MDS 2
ENSG00000089220	PEBP1	0.673	0	0.66	0	MDS 2
ENSG00000141682	PMAIP1	0.575	0	0.598	0	MDS 2
ENSG00000196850	PPTC7	0.608	0	0.6	0	MDS 2
ENSG00000129084	PSMA1	0.548	0	0.529	0	MDS 2
ENSG00000179950	PUF60	0.591	0	0.549	0	MDS 2
ENSG00000172794	RAB37	0.587	0	0.57	0	MDS 2
ENSG00000169241	RAG1AP1	0.566	0	0.585	0	MDS 2
ENSG00000068028	RASSF1	0.559	0	0.549	0	MDS 2
ENSG00000180198	RCC1	0.721	0	0.707	0	MDS 2
ENSG00000197958	RPL12	0.587	0	0.577	0	MDS 2
ENSG00000167526	RPL13	0.627	0	0.619	0	MDS 2
ENSG00000142541	RPL13A	0.597	0	0.6	0	MDS 2
ENSG00000063177	RPL18	0.61	0	0.604	0	MDS 2
ENSG00000116251	RPL22	0.529	0	0.513	0	MDS 2
ENSG00000108107	RPL28	0.549	0	0.506	0	MDS 2
ENSG00000100316	RPL3	0.672	0	0.675	0	MDS 2
ENSG00000083845	RPS5	0.601	0	0.598	0	MDS 2
ENSG00000137154	RPS6	0.51	0	0.498	0	MDS 2
ENSG00000114120	SLC25A36	0.593	0	0.584	0	MDS 2
ENSG00000005022	SLC25A5	0.631	0	0.639	0	MDS 2
ENSG00000108064	TFAM	0.582	0	0.582	0	MDS 2
ENSG00000003436	TFPI	0.619	0	0.559	0	MDS 2
ENSG00000105677	TMEM147	0.706	0	0.698	0	MDS 2
ENSG00000011638	TMEM159	0.689	0	0.66	0	MDS 2
ENSG00000173726	TOMM20	0.628	0	0.629	0	MDS 2
ENSG00000184428	TOP1MT	0.605	0	0.546	0	MDS 2
ENSG00000102804	TSC22D1	0.721	0	0.684	0	MDS 2
ENSG00000011295	TTC19	0.586	0	0.581	0	MDS 2
ENSG00000128791	TWSG1	0.711	0	0.678	0	MDS 2
ENSG00000170142	UBE2E1	0.58	0	0.565	0	MDS 2
ENSG00000120686	UFM1	0.539	0	0.498	0	MDS 2
ENSG00000053501	USE1	0.59	0	0.551	0	MDS 2
ENSG00000205189	ZBTB10	0.61	0	0.633	0	MDS 2
ENSG00000138772	ANXA3	-0.576	0	-0.523	0	MDS 3
ENSG00000118520	ARG1	-0.608	0	-0.521	0	MDS 3
ENSG00000120306	C5orf32	-0.616	0	-0.539	0	MDS 3
ENSG00000164047	CAMP	-0.605	0	-0.527	0	MDS 3
ENSG00000185275	CD24L4	-0.569	0	-0.498	0	MDS 3
ENSG00000158825	CDA	-0.539	0	-0.503	0	MDS 3
ENSG00000086548	CEACAM6	-0.55	0	-0.518	0	MDS 3
ENSG00000124469	CEACAM8	-0.647	0	-0.579	0	MDS 3
ENSG00000133048	CHI3L1	-0.615	0	-0.556	0	MDS 3
ENSG00000166527	CLEC4D	-0.57	0	-0.533	0	MDS 3
ENSG00000096006	CRISP3	-0.668	0	-0.625	0	MDS 3
ENSG00000012660	ELOVL5	-0.555	0	-0.54	0	MDS 3
ENSG00000115271	GCA	-0.617	0	-0.543	0	MDS 3
ENSG00000151948	GLT1D1	-0.634	0	-0.61	0	MDS 3
ENSG00000197711	HP	-0.571	0	-0.495	0	MDS 3
ENSG00000144711	IQSEC1	-0.601	0	-0.62	0	MDS 3
ENSG00000169896	ITGAM	-0.571	0	-0.512	0	MDS 3
ENSG00000148346	LCN2	-0.663	0	-0.62	0	MDS 3
ENSG00000179087	MGAM	-0.645	0	-0.577	0	MDS 3
ENSG00000118113	MMP8	-0.64	0	-0.573	0	MDS 3
ENSG00000100985	MMP9	-0.641	0	-0.6	0	MDS 3
ENSG00000008438	PGLYRP1	-0.578	0	-0.515	0	MDS 3
ENSG00000121316	PLBD1	-0.679	0	-0.646	0	MDS 3
ENSG00000168461	RAB31	-0.565	0	-0.543	0	MDS 3
ENSG00000163221	S100A12	-0.694	0	-0.622	0	MDS 3
ENSG00000163220	S100A9	-0.643	0	-0.607	0	MDS 3
ENSG00000148175	STOM	-0.563	0	-0.516	0	MDS 3
ENSG00000134827	TCN1	-0.583	0	-0.507	0	MDS 3
ENSG00000070540	WIPI1	-0.671	0	-0.647	0	MDS 3
ENSG00000173517	AC107883.1	-0.663	0	-0.616	0	MDS 4
ENSG00000166971	AKTIP	-0.551	0	-0.518	0	MDS 4
ENSG00000138639	ARHGAP24	-0.712	0	-0.622	0	MDS 4
ENSG00000141337	ARSG	-0.532	0	-0.477	0	MDS 4
ENSG00000064270	ATP2C2	-0.699	0	-0.66	0	MDS 4
ENSG00000102010	BMX	-0.547	0	-0.518	0	MDS 4
ENSG00000196227	C20orf177	-0.598	0	-0.574	0	MDS 4
ENSG00000167434	CA4	-0.658	0	-0.632	0	MDS 4
ENSG00000149679	CABLES2	-0.559	0	-0.552	0	MDS 4
ENSG00000007129	CEACAM21	-0.61	0	-0.571	0	MDS 4
ENSG00000170956	CEACAM3	-0.568	0	-0.544	0	MDS 4
ENSG00000133063	CHIT1	-0.611	0	-0.567	0	MDS 4
ENSG00000166523	CLEC4E	-0.591	0	-0.584	0	MDS 4
ENSG00000070371	CLTCL1	-0.667	0	-0.608	0	MDS 4
ENSG00000124490	CRISP2	-0.569	0	-0.507	0	MDS 4
ENSG00000147408	CSGALNACT1	-0.596	0	-0.554	0	MDS 4
ENSG00000035664	DAPK2	-0.53	0	-0.51	0	MDS 4
ENSG00000197653	DNAH10	-0.543	0	-0.508	0	MDS 4
ENSG00000129173	E2F8	-0.596	0	-0.551	0	MDS 4
ENSG00000198734	F5	-0.535	0	-0.495	0	MDS 4
ENSG00000119402	FBXW2	-0.553	0	-0.536	0	MDS 4
ENSG00000139132	FGD4	-0.523	0	-0.509	0	MDS 4
ENSG00000173221	GLRX	-0.684	0	-0.649	0	MDS 4
ENSG00000100084	HIRA	-0.594	0	-0.584	0	MDS 4
ENSG00000204390	HSPA1L	-0.579	0	-0.499	0	MDS 4
ENSG00000074706	IPCEF1	-0.605	0	-0.564	0	MDS 4
ENSG00000213809	KLRK1	-0.519	0	-0.528	0	MDS 4
ENSG00000170866	LILRA3	-0.533	0	-0.515	0	MDS 4
ENSG00000128594	LRRC4	-0.63	0	-0.604	0	MDS 4
ENSG00000111261	MANSC1	-0.586	0	-0.557	0	MDS 4
ENSG00000008516	MMP25	-0.581	0	-0.561	0	MDS 4
ENSG00000137675	MMP27	-0.526	0	-0.487	0	MDS 4
ENSG00000184613	NELL2	-0.54	0	-0.564	0	MDS 4
ENSG00000235568	NFAM1	-0.505	0	-0.446	0	MDS 4
ENSG00000091106	NLRC4	-0.532	0	-0.488	0	MDS 4
ENSG00000213965	NUDT19	-0.56	0	-0.53	0	MDS 4
ENSG00000229314	ORM1	-0.673	0	-0.606	0	MDS 4
ENSG00000228278	ORM2	-0.672	0	-0.617	0	MDS 4
ENSG00000117115	PADI2	-0.52	0	-0.503	0	MDS 4
ENSG00000123836	PFKFB2	-0.542	0	-0.494	0	MDS 4
ENSG00000136040	PLXNC1	-0.526	0	-0.502	0	MDS 4
ENSG00000086717	PPEF1	-0.534	0	-0.456	0	MDS 4
ENSG00000132356	PRKAA1	-0.581	0	-0.539	0	MDS 4
ENSG00000149177	PTPRJ	-0.642	0	-0.624	0	MDS 4
ENSG00000131242	RAB11FIP4	-0.547	0	-0.543	0	MDS 4
ENSG00000172575	RASGRP1	-0.552	0	-0.574	0	MDS 4
ENSG00000104918	RETN	-0.526	0	-0.483	0	MDS 4
ENSG00000067836	ROGDI	-0.593	0	-0.53	0	MDS 4
ENSG00000163191	S100A11	-0.557	0	-0.57	0	MDS 4
ENSG00000164466	SFXN1	-0.554	0	-0.524	0	MDS 4
ENSG00000198053	SIRPA	-0.591	0	-0.588	0	MDS 4
ENSG00000101307	SIRPB1	-0.532	0	-0.49	0	MDS 4
ENSG00000163053	SLC16A14	-0.659	0	-0.607	0	MDS 4
ENSG00000183032	SLC25A21	-0.563	0	-0.503	0	MDS 4
ENSG00000197321	SVIL	-0.56	0	-0.554	0	MDS 4
ENSG00000131018	SYNE1	-0.689	0	-0.642	0	MDS 4
ENSG00000054654	SYNE2	-0.55	0	-0.548	0	MDS 4
ENSG00000170006	TMEM154	-0.509	0	-0.491	0	MDS 4
ENSG00000135048	TMEM2	-0.601	0	-0.611	0	MDS 4
ENSG00000119121	TRPM6	-0.57	0	-0.543	0	MDS 4
ENSG00000214049	UCA1	-0.739	0	-0.71	0	MDS 4
ENSG00000163812	ZDHHC3	-0.621	0	-0.598	0	MDS 4
