# Supplementary material for: Identification of expression patterns in the progression of disease stages by integration of transcriptomic data
Source: BMC Bioinformatics. 2016 Nov 22;17(Suppl 15):11–21. doi: 10.1186/s12859-016-1290-4 (PMC5133487; doi:10.1186/s12859-016-1290-4)
Supplement: Additional file 2: Table S2. — Significant genes found in the patterns associated to the progression of AD: In total 74 genes were found as significant assigned to one of the 4 AD patterns. The patterns are marked in red colors in the case of increasing trends or green colors in the case of decreasing trends. The Gamma correlation factor and the adjusted p-value of such correlation are included for each gene in its pattern. (XLSX 13 kb) [file 12859_2016_1290_MOESM2_ESM.xlsx]

## Sheet: Table AD 4 patterns = 74 g
ENSG_ID	Probeset_Affymetrix	gene_symbol	gamma	adj.p.value	pattern
ENSG00000143921	231751_at	ABCG8	0.539527	0	AD 1
ENSG00000150347	235404_at	ARID5B	0.5025	0	AD 1
ENSG00000178591	1552998_at	DEFB125	0.768129	0	AD 1
ENSG00000099769	215712_s_at	IGFALS	0.510901	0	AD 1
ENSG00000160838	237251_at	LRRC71	0.545936	0	AD 1
ENSG00000136940	204448_s_at	PDCL	0.47064	0	AD 1
ENSG00000167578	237257_at	RAB4B	0.541234	0	AD 1
ENSG00000069667	239550_at	RORA	0.570665	0	AD 1
ENSG00000079308	221747_at	TNS1	0.532426	0	AD 1
ENSG00000124942	238855_at	AHNAK	0.533955	0	AD 2
ENSG00000249751	227780_s_at	ECSCR	0.546094	0	AD 2
ENSG00000130055	220291_at	GDPD2	0.565628	0	AD 2
ENSG00000054523	226968_at	KIF1B	0.662878	0	AD 2
ENSG00000251562	223577_x_at	MALAT1	0.597592	0	AD 2
ENSG00000109180	239748_x_at	OCIAD1	0.532949	0	AD 2
ENSG00000163629	204201_s_at	PTPN13	0.661113	0	AD 2
ENSG00000103479	212332_at	RBL2	0.579153	0	AD 2
ENSG00000254109	240929_at	RBPMS-AS1	0.510336	0	AD 2
ENSG00000108309	213439_x_at	RUNDC3A	0.570805	0	AD 2
ENSG00000139218	232597_x_at	SCAF11	0.602013	0	AD 2
ENSG00000189419	1559298_a_at	SPATA41	0.551191	0	AD 2
ENSG00000112343	235084_x_at	TRIM38	0.505652	0	AD 2
ENSG00000186153	223868_s_at	WWOX	0.638846	0	AD 2
ENSG00000172292	212446_s_at	CERS6	-0.574982	0	AD 3
ENSG00000127334	202970_at	DYRK2	-0.538017	0	AD 3
ENSG00000203965	226800_at	EFCAB7	-0.529769	0	AD 3
ENSG00000147246	211479_s_at	HTR2C	-0.562526	0	AD 3
ENSG00000160145	205635_at	KALRN	-0.593087	0	AD 3
ENSG00000134333	200650_s_at	LDHA	-0.549349	0	AD 3
ENSG00000229240	231421_at	LINC00710	-0.534715	0	AD 3
ENSG00000166501	207957_s_at	PRKCB	-0.5389	0	AD 3
ENSG00000137955	209180_at	RABGGTB	-0.54349	0	AD 3
ENSG00000138698	209444_at	RAP1GDS1	-0.654882	0	AD 3
ENSG00000143376	221006_s_at	SNX27	-0.562205	0	AD 3
ENSG00000154096	213869_x_at	THY1	-0.571232	0	AD 3
ENSG00000078053	205257_s_at	AMPH	-0.602698	0	AD 4
ENSG00000084234	208704_x_at	APLP2	-0.571891	0	AD 4
ENSG00000137727	228368_at	ARHGAP20	-0.686881	0	AD 4
ENSG00000170540	211935_at	ARL6IP1	-0.525452	0	AD 4
ENSG00000134108	217852_s_at	ARL8B	-0.581418	0	AD 4
ENSG00000131100	208678_at	ATP6V1E1	-0.572597	0	AD 4
ENSG00000154473	209974_s_at	BUB3	-0.540728	0	AD 4
ENSG00000176749	204995_at	CDK5R1	-0.491335	0	AD 4
ENSG00000130779	1558924_s_at	CLIP1	-0.561394	0	AD 4
ENSG00000119878	233068_at	CRIPT	-0.513432	0	AD 4
ENSG00000150768	211150_s_at	DLAT	-0.555199	0	AD 4
ENSG00000265479	210707_x_at	DTX2P1-UPK3BP1-PMS2P11	-0.51049	0	AD 4
ENSG00000170291	219260_s_at	ELP5	-0.518265	0	AD 4
ENSG00000111674	201313_at	ENO2	-0.604495	0	AD 4
ENSG00000090989	222127_s_at	EXOC1	-0.541692	0	AD 4
ENSG00000115419	203157_s_at	GLS	-0.515429	0	AD 4
ENSG00000151948	229770_at	GLT1D1	-0.646209	0	AD 4
ENSG00000125675	208032_s_at	GRIA3	-0.543377	0	AD 4
ENSG00000125675	230144_at	GRIA3	-0.57308	0	AD 4
ENSG00000169567	207721_x_at	HINT1	-0.576341	0	AD 4
ENSG00000152795	1554678_s_at	HNRNPDL	-0.50819	0	AD 4
ENSG00000171004	230030_at	HS6ST2	-0.492376	0	AD 4
ENSG00000198825	203607_at	INPP5F	-0.545386	0	AD 4
ENSG00000111052	227929_at	LIN7A	-0.64028	0	AD 4
ENSG00000175110	219220_x_at	MRPS22	-0.551447	0	AD 4
ENSG00000149294	227394_at	NCAM1	-0.544732	0	AD 4
ENSG00000189043	217773_s_at	NDUFA4	-0.587943	0	AD 4
ENSG00000117152	204338_s_at	RGS4	-0.627801	0	AD 4
ENSG00000204130	219957_at	RUFY2	-0.585609	0	AD 4
ENSG00000104888	204230_s_at	SLC17A7	-0.55527	0	AD 4
ENSG00000092096	218675_at	SLC22A17	-0.50739	0	AD 4
ENSG00000100321	204287_at	SYNGR1	-0.526401	0	AD 4
ENSG00000184905	211276_at	TCEAL2	-0.571636	0	AD 4
ENSG00000166479	1552822_at	TMX3	-0.592432	0	AD 4
ENSG00000108395	1554001_at	TRIM37	-0.54621	0	AD 4
ENSG00000130725	203109_at	UBE2M	-0.524154	0	AD 4
ENSG00000114062	214980_at	UBE3A	-0.512435	0	AD 4
ENSG00000171724	226415_at	VAT1L	-0.54488	0	AD 4
ENSG00000166913	208743_s_at	YWHAB	-0.560845	0	AD 4
