# Supplementary material for: Identification of expression patterns in the progression of disease stages by integration of transcriptomic data
Source: BMC Bioinformatics. 2016 Nov 22;17(Suppl 15):11–21. doi: 10.1186/s12859-016-1290-4 (PMC5133487; doi:10.1186/s12859-016-1290-4)
Supplement: Additional file 3: Table S3. — Significant genes found in the patterns associated to the progression of CRC: A total set of 243 genes were included in 4 patterns: 1 increasing and 3 decreasing. Each one of the four patterns is marked in a color (red colors in the case of increasing trends or green colors in the case of decreasing trends). The Gamma correlation factor and the adjusted p-value of such correlation are included for each gene in its pattern. (XLSX 25 kb) [file 12859_2016_1290_MOESM3_ESM.xlsx]

## Sheet: Table CRC 4 patterns = 243 g
ENSG_ID	Probeset_Affymetrix	gene_symbol	gamma	adj.p.value	pattern
ENSG00000162836	242270_at	ACP6	0.504476	0	CRC 1
ENSG00000106927	205477_s_at	AMBP	0.507151	0	CRC 1
ENSG00000174606	217630_at	ANGEL2	0.517452	0	CRC 1
ENSG00000181652	229252_at	ATG9B	0.515995	0	CRC 1
ENSG00000125375	1554177_a_at	ATP5S	0.516311	0	CRC 1
ENSG00000136261	217809_at	BZW2	0.509234	0	CRC 1
ENSG00000211450	228331_at	C11orf31	0.5431	0	CRC 1
ENSG00000106392	226105_at	C1GALT1	0.53807	0	CRC 1
ENSG00000181577	230944_at	C6orf223	0.513189	0	CRC 1
ENSG00000122565	200037_s_at	CBX3	0.523562	0	CRC 1
ENSG00000122565	230998_at	CBX3	0.515752	0	CRC 1
ENSG00000163347	222549_at	CLDN1	0.52597	0	CRC 1
ENSG00000257727	1557798_at	CNPY2	0.513041	0	CRC 1
ENSG00000179532	242540_at	DNHD1	0.545758	0	CRC 1
ENSG00000175065	1561330_at	DSG4	0.511878	0	CRC 1
ENSG00000106263	236274_at	EIF3B	0.528649	0	CRC 1
ENSG00000154928	210753_s_at	EPHB1	0.502607	0	CRC 1
ENSG00000174013	225099_at	FBXO45	0.51034	0	CRC 1
ENSG00000163655	214431_at	GMPS	0.50748	0	CRC 1
ENSG00000263001	210892_s_at	GTF2I	0.507444	0	CRC 1
ENSG00000249115	213053_at	HAUS5	0.517174	0	CRC 1
ENSG00000206053	212115_at	HN1L	0.51299	0	CRC 1
ENSG00000122566	225107_at	HNRNPA2B1	0.500487	0	CRC 1
ENSG00000068885	226098_at	IFT80	0.515896	0	CRC 1
ENSG00000091181	210744_s_at	IL5RA	0.526843	0	CRC 1
ENSG00000165572	226479_at	KBTBD6	0.515913	0	CRC 1
ENSG00000089094	226215_s_at	KDM2B	0.50347	0	CRC 1
ENSG00000076321	210634_at	KLHL20	0.5447	0	CRC 1
ENSG00000087253	239598_s_at	LPCAT2	0.516599	0	CRC 1
ENSG00000160959	32062_at	LRRC14	0.540257	0	CRC 1
ENSG00000183742	1566766_a_at	MACC1	0.505158	0	CRC 1
ENSG00000215424	232740_at	MCM3AP-AS1	0.560163	0	CRC 1
ENSG00000164654	211724_x_at	MIOS	0.510515	0	CRC 1
ENSG00000197965	210210_at	MPZL1	0.515577	0	CRC 1
ENSG00000169251	231870_s_at	NMD3	0.520277	0	CRC 1
ENSG00000135838	243066_at	NPL	0.510108	0	CRC 1
ENSG00000091651	219105_x_at	ORC6	0.519709	0	CRC 1
ENSG00000264522	238994_at	OTUD7B	0.537797	0	CRC 1
ENSG00000197121	220576_at	PGAP1	0.532513	0	CRC 1
ENSG00000197121	241801_at	PGAP1	0.527955	0	CRC 1
ENSG00000197121	239725_at	PGAP1	0.521751	0	CRC 1
ENSG00000197121	213469_at	PGAP1	0.52099	0	CRC 1
ENSG00000129292	1554472_a_at	PHF20L1	0.544982	0	CRC 1
ENSG00000129292	231967_at	PHF20L1	0.535386	0	CRC 1
ENSG00000006576	215286_s_at	PHTF2	0.535909	0	CRC 1
ENSG00000080298	243868_at	RFX3	0.508228	0	CRC 1
ENSG00000131263	225416_at	RLIM	0.506012	0	CRC 1
ENSG00000205763	223945_x_at	RP9P	0.571569	0	CRC 1
ENSG00000205763	227035_x_at	RP9P	0.55432	0	CRC 1
ENSG00000171863	213941_x_at	RPS7	0.505776	0	CRC 1
ENSG00000156304	233753_at	SCAF4	0.536505	0	CRC 1
ENSG00000213693	217667_at	SEC14L1P1	0.539517	0	CRC 1
ENSG00000086475	208939_at	SEPHS1	0.507687	0	CRC 1
ENSG00000214765	1569973_at	SEPT7P2	0.509449	0	CRC 1
ENSG00000103037	1554555_a_at	SETD6	0.505663	0	CRC 1
ENSG00000107819	1559993_at	SFXN3	0.507055	0	CRC 1
ENSG00000117479	209681_at	SLC19A2	0.517576	0	CRC 1
ENSG00000143499	212921_at	SMYD2	0.512416	0	CRC 1
ENSG00000204991	1568916_at	SPIRE2	0.535501	0	CRC 1
ENSG00000104549	209218_at	SQLE	0.520179	0	CRC 1
ENSG00000136111	203386_at	TBC1D4	0.503713	0	CRC 1
ENSG00000182134	223530_at	TDRKH	0.538402	0	CRC 1
ENSG00000132286	217981_s_at	TIMM10B	0.523404	0	CRC 1
ENSG00000236144	1558381_a_at	TMEM147-AS1	0.530921	0	CRC 1
ENSG00000196187	214833_at	TMEM63A	0.527254	0	CRC 1
ENSG00000167904	227936_at	TMEM68	0.505928	0	CRC 1
ENSG00000101255	218145_at	TRIB3	0.507224	0	CRC 1
ENSG00000136319	243007_at	TTC5	0.511834	0	CRC 1
ENSG00000140395	215156_at	WDR61	0.508462	0	CRC 1
ENSG00000259305	1554063_at	ZHX1-C8orf76	0.514067	0	CRC 1
ENSG00000198393	219595_at	ZNF26	0.54732	0	CRC 1
ENSG00000198393	1555325_s_at	ZNF26	0.516502	0	CRC 1
ENSG00000185947	219540_at	ZNF267	0.501956	0	CRC 1
ENSG00000168813	235618_at	ZNF507	0.533326	0	CRC 1
ENSG00000182141	239482_x_at	ZNF708	0.501055	0	CRC 1
ENSG00000154258	239185_at	ABCA9	-0.52338	0	CRC 2
ENSG00000181092	207175_at	ADIPOQ	-0.503088	0	CRC 2
ENSG00000198483	231118_at	ANKRD35	-0.520433	0	CRC 2
ENSG00000136573	206255_at	BLK	-0.506606	0	CRC 2
ENSG00000106571	205201_at	GLI3	-0.502709	0	CRC 2
ENSG00000173641	218934_s_at	HSPB7	-0.535968	0	CRC 2
ENSG00000131711	214577_at	MAP1B	-0.500266	0	CRC 2
ENSG00000147588	206826_at	PMP2	-0.511082	0	CRC 2
ENSG00000050628	210833_at	PTGER3	-0.504817	0	CRC 2
ENSG00000168077	223842_s_at	SCARA3	-0.511328	0	CRC 2
ENSG00000168497	218711_s_at	SDPR	-0.555804	0	CRC 2
ENSG00000184347	203812_at	SLIT3	-0.549734	0	CRC 2
ENSG00000166743	215432_at	ACSM1	-0.517539	0	CRC 3
ENSG00000186517	241346_at	ARHGAP30	-0.501845	0	CRC 3
ENSG00000006756	207784_at	ARSD	-0.506394	0	CRC 3
ENSG00000004848	231020_at	ARX	-0.535696	0	CRC 3
ENSG00000104763	210979_at	ASAH1	-0.505471	0	CRC 3
ENSG00000067842	215911_x_at	ATP2B3	-0.509962	0	CRC 3
ENSG00000171791	207004_at	BCL2	-0.513147	0	CRC 3
ENSG00000168487	1569001_at	BMP1	-0.50796	0	CRC 3
ENSG00000183826	229867_at	BTBD9	-0.508755	0	CRC 3
ENSG00000110696	1555365_x_at	C11orf58	-0.512689	0	CRC 3
ENSG00000105298	240373_at	CACTIN	-0.507372	0	CRC 3
ENSG00000149654	215181_at	CDH22	-0.523747	0	CRC 3
ENSG00000278916	237021_at	CEP83-AS1	-0.533453	0	CRC 3
ENSG00000164323	1554550_at	CFAP97	-0.519958	0	CRC 3
ENSG00000164442	227287_at	CITED2	-0.511253	0	CRC 3
ENSG00000070371	205944_s_at	CLTCL1	-0.502055	0	CRC 3
ENSG00000125246	240462_at	CLYBL	-0.510574	0	CRC 3
ENSG00000057019	239446_x_at	DCBLD2	-0.503421	0	CRC 3
ENSG00000235026	236351_at	DPP10-AS1	-0.533924	0	CRC 3
ENSG00000181552	220759_at	EDDM3B	-0.534415	0	CRC 3
ENSG00000103966	1556607_at	EHD4	-0.512632	0	CRC 3
ENSG00000103966	237097_at	EHD4	-0.517916	0	CRC 3
ENSG00000158863	222928_s_at	FAM160B2	-0.518498	0	CRC 3
ENSG00000156050	235378_at	FAM161B	-0.526046	0	CRC 3
ENSG00000188820	229915_at	FAM26F	-0.526624	0	CRC 3
ENSG00000119979	1562919_at	FAM45A	-0.50803	0	CRC 3
ENSG00000169710	217006_x_at	FASN	-0.517734	0	CRC 3
ENSG00000132879	223517_at	FBXO44	-0.504594	0	CRC 3
ENSG00000139112	208868_s_at	GABARAPL1	-0.506093	0	CRC 3
ENSG00000187730	208457_at	GABRD	-0.523783	0	CRC 3
ENSG00000182870	229451_at	GALNT9	-0.522661	0	CRC 3
ENSG00000171433	231052_at	GLOD5	-0.503209	0	CRC 3
ENSG00000186469	1555766_a_at	GNG2	-0.522322	0	CRC 3
ENSG00000165370	1553544_at	GPR101	-0.502477	0	CRC 3
ENSG00000198785	233171_at	GRIN3A	-0.519598	0	CRC 3
ENSG00000187166	238373_at	H1FNT	-0.513335	0	CRC 3
ENSG00000121764	207619_at	HCRTR1	-0.501789	0	CRC 3
ENSG00000163349	1552516_a_at	HIPK1	-0.525328	0	CRC 3
ENSG00000101294	230107_at	HM13	-0.536072	0	CRC 3
ENSG00000176256	230473_s_at	HMGB4	-0.527224	0	CRC 3
ENSG00000168348	240841_at	INSM2	-0.500748	0	CRC 3
ENSG00000259207	204625_s_at	ITGB3	-0.500002	0	CRC 3
ENSG00000110427	244584_at	KIAA1549L	-0.513427	0	CRC 3
ENSG00000142515	204582_s_at	KLK3	-0.50537	0	CRC 3
ENSG00000122367	234130_at	LDB3	-0.522436	0	CRC 3
ENSG00000180422	1553450_s_at	LINC00304	-0.536114	0	CRC 3
ENSG00000205054	1562601_at	LINC01121	-0.502377	0	CRC 3
ENSG00000198121	204038_s_at	LPAR1	-0.545078	0	CRC 3
ENSG00000144749	240140_s_at	LRIG1	-0.507874	0	CRC 3
ENSG00000168056	237144_at	LTBP3	-0.503646	0	CRC 3
ENSG00000084764	214270_s_at	MAPRE3	-0.531502	0	CRC 3
ENSG00000127241	213749_at	MASP1	-0.506669	0	CRC 3
ENSG00000086015	215661_at	MAST2	-0.509608	0	CRC 3
ENSG00000124641	206961_s_at	MED20	-0.508057	0	CRC 3
ENSG00000155545	1554449_at	MIER3	-0.549092	0	CRC 3
ENSG00000227195	237670_at	MIR663AHG	-0.55105	0	CRC 3
ENSG00000130382	214477_at	MLLT1	-0.521995	0	CRC 3
ENSG00000117400	211903_s_at	MPL	-0.512515	0	CRC 3
ENSG00000179141	1555188_at	MTUS2-AS1	-0.530377	0	CRC 3
ENSG00000185697	231268_at	MYBL1	-0.523765	0	CRC 3
ENSG00000134323	234376_at	MYCN	-0.500565	0	CRC 3
ENSG00000160877	235047_x_at	NACC1	-0.53713	0	CRC 3
ENSG00000109390	232146_at	NDUFC1	-0.500463	0	CRC 3
ENSG00000023228	235321_at	NDUFS1	-0.519707	0	CRC 3
ENSG00000253563	236579_at	NKX2-1-AS1	-0.501724	0	CRC 3
ENSG00000163623	221366_at	NKX6-1	-0.512897	0	CRC 3
ENSG00000183729	231752_at	NPBWR1	-0.500853	0	CRC 3
ENSG00000175206	209957_s_at	NPPA	-0.502549	0	CRC 3
ENSG00000253974	1563168_at	NRG1-IT1	-0.538394	0	CRC 3
ENSG00000198754	220256_s_at	OXCT2	-0.559405	0	CRC 3
ENSG00000218823	242158_at	PAPOLB	-0.528816	0	CRC 3
ENSG00000251321	231096_at	PCAT4	-0.515472	0	CRC 3
ENSG00000152270	231276_at	PDE3B	-0.510661	0	CRC 3
ENSG00000113448	1554717_a_at	PDE4D	-0.514118	0	CRC 3
ENSG00000164530	228312_at	PI16	-0.531066	0	CRC 3
ENSG00000028277	211771_s_at	POU2F2	-0.502099	0	CRC 3
ENSG00000125503	234286_at	PPP1R12C	-0.532838	0	CRC 3
ENSG00000101445	41577_at	PPP1R16B	-0.528248	0	CRC 3
ENSG00000119938	240187_at	PPP1R3C	-0.554237	0	CRC 3
ENSG00000066027	202186_x_at	PPP2R5A	-0.53242	0	CRC 3
ENSG00000155066	234198_at	PROM2	-0.502364	0	CRC 3
ENSG00000172733	220860_at	PURG	-0.598345	0	CRC 3
ENSG00000073008	239918_at	PVR	-0.511553	0	CRC 3
ENSG00000169900	243722_at	PYDC1	-0.535915	0	CRC 3
ENSG00000112531	1555154_a_at	QKI	-0.565804	0	CRC 3
ENSG00000174373	235524_at	RALGAPA1	-0.518143	0	CRC 3
ENSG00000107551	237294_at	RASSF4	-0.503609	0	CRC 3
ENSG00000182732	211448_s_at	RGS6	-0.515313	0	CRC 3
ENSG00000106615	201452_at	RHEB	-0.537871	0	CRC 3
ENSG00000228203	1556798_a_at	RNF144A-AS1	-0.524813	0	CRC 3
ENSG00000244486	241691_at	SCARF2	-0.516753	0	CRC 3
ENSG00000159307	233988_x_at	SCUBE1	-0.507664	0	CRC 3
ENSG00000137872	220574_at	SEMA6D	-0.515366	0	CRC 3
ENSG00000142512	1552806_a_at	SIGLEC10	-0.510599	0	CRC 3
ENSG00000124067	209400_at	SLC12A4	-0.541568	0	CRC 3
ENSG00000105143	1554592_a_at	SLC1A6	-0.604725	0	CRC 3
ENSG00000142583	230705_at	SLC2A5	-0.503647	0	CRC 3
ENSG00000179542	230680_at	SLITRK4	-0.513617	0	CRC 3
ENSG00000145335	207827_x_at	SNCA	-0.540567	0	CRC 3
ENSG00000163788	1564514_at	SNRK	-0.510829	0	CRC 3
ENSG00000128487	244461_at	SPECC1	-0.507214	0	CRC 3
ENSG00000180616	214597_at	SSTR2	-0.500607	0	CRC 3
ENSG00000167291	222648_at	TBC1D16	-0.561253	0	CRC 3
ENSG00000071564	213731_s_at	TCF3	-0.55071	0	CRC 3
ENSG00000074219	238322_s_at	TEAD2	-0.504913	0	CRC 3
ENSG00000072274	240686_x_at	TFRC	-0.505038	0	CRC 3
ENSG00000144339	233910_at	TMEFF2	-0.57758	0	CRC 3
ENSG00000215712	229769_at	TMEM242	-0.501813	0	CRC 3
ENSG00000173535	234644_x_at	TNFRSF10C	-0.500413	0	CRC 3
ENSG00000067182	207643_s_at	TNFRSF1A	-0.51494	0	CRC 3
ENSG00000172236	216485_s_at	TPSAB1	-0.536126	0	CRC 3
ENSG00000211689	217381_s_at	TRGC1	-0.56146	0	CRC 3
ENSG00000133107	224219_s_at	TRPC4	-0.500854	0	CRC 3
ENSG00000007520	221993_s_at	TSR3	-0.509128	0	CRC 3
ENSG00000233608	1554163_at	TWIST2	-0.50639	0	CRC 3
ENSG00000101443	1553089_a_at	WFDC2	-0.504163	0	CRC 3
ENSG00000175121	242204_at	WFDC5	-0.514633	0	CRC 3
ENSG00000165804	228511_s_at	ZNF219	-0.558328	0	CRC 3
ENSG00000197013	1561270_at	ZNF429	-0.502423	0	CRC 3
ENSG00000186300	1556187_at	ZNF555	-0.50683	0	CRC 3
ENSG00000196453	237855_at	ZNF777	-0.513595	0	CRC 3
ENSG00000168710	200850_s_at	AHCYL1	-0.558741	0	CRC 4
ENSG00000101892	243737_at	ATP1B4	-0.523929	0	CRC 4
ENSG00000033627	205095_s_at	ATP6V0A1	-0.502493	0	CRC 4
ENSG00000124237	229542_at	C20orf85	-0.509042	0	CRC 4
ENSG00000044115	200765_x_at	CTNNA1	-0.506991	0	CRC 4
ENSG00000044115	210844_x_at	CTNNA1	-0.51524	0	CRC 4
ENSG00000143079	239525_at	CTTNBP2NL	-0.516773	0	CRC 4
ENSG00000143079	231822_at	CTTNBP2NL	-0.524593	0	CRC 4
ENSG00000104714	1563315_s_at	ERICH1	-0.524165	0	CRC 4
ENSG00000091831	217163_at	ESR1	-0.500304	0	CRC 4
ENSG00000113194	212106_at	FAF2	-0.518001	0	CRC 4
ENSG00000165716	227652_at	FAM69B	-0.507187	0	CRC 4
ENSG00000134864	237869_at	GGACT	-0.52551	0	CRC 4
ENSG00000169347	214325_at	GP2	-0.505899	0	CRC 4
ENSG00000196277	207548_at	GRM7	-0.511294	0	CRC 4
ENSG00000117318	207826_s_at	ID3	-0.502401	0	CRC 4
ENSG00000081148	220830_at	IMPG2	-0.501781	0	CRC 4
ENSG00000082212	210153_s_at	ME2	-0.504196	0	CRC 4
ENSG00000175806	219281_at	MSRA	-0.521703	0	CRC 4
ENSG00000129422	212096_s_at	MTUS1	-0.526933	0	CRC 4
ENSG00000129422	212093_s_at	MTUS1	-0.557454	0	CRC 4
ENSG00000129422	212095_s_at	MTUS1	-0.596082	0	CRC 4
ENSG00000135540	231034_s_at	NHSL1	-0.502571	0	CRC 4
ENSG00000146938	1554689_a_at	NLGN4X	-0.507838	0	CRC 4
ENSG00000173598	227683_x_at	NUDT4	-0.508515	0	CRC 4
ENSG00000095319	217601_at	NUP188	-0.553768	0	CRC 4
ENSG00000169116	225809_at	PARM1	-0.525178	0	CRC 4
ENSG00000162896	226147_s_at	PIGR	-0.513215	0	CRC 4
ENSG00000162896	204213_at	PIGR	-0.514346	0	CRC 4
ENSG00000156011	203354_s_at	PSD3	-0.511687	0	CRC 4
ENSG00000138593	212451_at	SECISBP2L	-0.51596	0	CRC 4
ENSG00000185594	231006_at	SPATA8	-0.500652	0	CRC 4
ENSG00000171227	243849_at	TMEM37	-0.511081	0	CRC 4
ENSG00000165637	211662_s_at	VDAC2	-0.534105	0	CRC 4
ENSG00000110002	205011_at	VWA5A	-0.5072	0	CRC 4
