# Supplementary material for: Identification of expression patterns in the progression of disease stages by integration of transcriptomic data
Source: BMC Bioinformatics. 2016 Nov 22;17(Suppl 15):11–21. doi: 10.1186/s12859-016-1290-4 (PMC5133487; doi:10.1186/s12859-016-1290-4)
Supplement: Additional file 4: Table S4. — Functional Enrichment Analyses of lists of genes included in the expression patterns found along the progressive stages of 3 diseases: MDS, AD, CRC. (A) Functional enrichment on terms from Gene Ontology Biological Process (GO-BP) for the 24 genes included in MDS pattern 1. (B) Functional enrichment on GO-BP terms for the 39 genes included in AD pattern 4; (C) Functional enrichment on GO-BP terms for the 168 genes included in CRC patterns 2, 3 and 4. (XLSX 15 kb) [file 12859_2016_1290_MOESM4_ESM.xlsx]

## Sheet: Fun.Enrich.Anal. MDS, AD, CRC 
SUPP.TABLE4 : Functional Enrichment Analyses of lists of genes included in the expression patterns found along the progressive stages of 3 diseases: MDS, AD, CRC
SUPP.TABLE4_A : Functional Enrichment Analysis on terms from GO-Biological-Process for the 24 genes included in MDS pattern 1
Genes	Functional Term Enriched	Overlap	P-value	Adjusted P-value	Z-score	Combined Score
MEIS1;ANGPT1;FLT3;HOXA3;HOXB3;ADA	hematopoietic or lymphoid organ development (GO:0048534)	6/175	9.019e-08	3.58054e-05	-2.27433	23.2833
EGFL7;MEIS1;ANGPT1;HOXA3;HOXB3;HOXA7	angiogenesis (GO:0001525)	6/236	5.0158e-07	9.95636e-05	-2.3105	21.2906
MEIS1;ANGPT1;FLT3;HOXB3	hemopoiesis (GO:0030097)	4/95	7.77083e-06	0.000771255	-2.21792	15.8969
HOXA9;MEIS1;FLT3;HOXA7;ADA	negative regulation of immune system process (GO:0002683)	5/311	4.62711e-05	0.0022962	-2.44319	14.8461
HOXA9;MEIS1;HOXA7	negative regulation of myeloid cell differentiation (GO:0045638)	3/69	0.000112319	0.00495452	-2.18761	11.6106
HOXA7;ADA	negative regulation of leukocyte migration (GO:0002686)	2/24	0.000534602	0.0141491	-2.67079	11.3725
EGFL7;HOXA7;ADA	negative regulation of cell motility (GO:2000146)	3/170	0.00146712	0.0317129	-2.25867	7.79476
EGFL7;HOXA7;ADA	negative regulation of cell migration (GO:0030336)	3/166	0.00137173	0.0317129	-2.2506	7.76691
EGFL7;HOXA7;ADA	negative regulation of cellular component movement (GO:0051271)	3/183	0.00180573	0.0329327	-2.25617	7.70095
ANGPT1;FLT3	positive regulation of phosphatidylinositol 3-kinase signaling (GO:0014068)	2/51	0.00221872	0.0382971	-2.16707	7.06982
SUPP.TABLE4_B : Functional Enrichment Analysis on terms from GO-Biological-Process for the 39 genes included in AD pattern 4
Genes	Functional Term Enriched	Overlap	P-value	Adjusted P-value	Z-score	Combined Score
SLC17A7;LIN7A;GLS	neurotransmitter secretion (GO:0007269)	3/57	0.0002906	0.101876	-2.13	4.86
APLP2;GLS	suckling behavior (GO:0001967)	2/16	0.0006815	0.101876	-2.78	6.35
SLC17A7;GLS	glutamate secretion (GO:0014047)	2/18	0.000844	0.101876	-2.71	6.18
SLC17A7;LIN7A;GLS	regulation of neurotransmitter levels (GO:0001505)	3/90	0.0010501	0.101876	-2.21	5.04
SLC17A7;LIN7A;GLS	neurotransmitter transport (GO:0006836)	3/99	0.0013712	0.101876	-2.14	4.88
CLIP1;TRIM37;CDK5R1	regulation of microtubule cytoskeleton organization (GO:0070507)	3/100	0.0014103	0.101876	-2.29	5.22
GRIA3;CDK5R1	ionotropic glutamate receptor signaling pathway (GO:0035235)	2/24	0.001432	0.101876	-2.51	5.73
SLC22A17;APLP2;ATP6V1E1	transition metal ion homeostasis (GO:0055076)	3/120	0.0023436	0.127824	-2.24	4.61
CLIP1;TRIM37;CDK5R1	regulation of microtubule-based process (GO:0032886)	3/124	0.0025667	0.127824	-2.25	4.64
SLC17A7;GRIA3	synaptic transmission, glutamatergic (GO:0035249)	2/36	0.0030478	0.137981	-2.31	4.58
GRIA3;CDK5R1	glutamate receptor signaling pathway (GO:0007215)	2/40	0.0037127	0.148961	-2.3	4.39
UBE2M;CDK5R1	positive regulation of neuron apoptotic process (GO:0043525)	2/47	0.0050234	0.156354	-2.33	4.32
LIN7A;AMPH	establishment of synaptic vesicle localization (GO:0097480)	2/57	0.0072111	0.176664	-2.19	3.79
LIN7A;AMPH	synaptic vesicle transport (GO:0048489)	2/57	0.0072111	0.176664	-2.18	3.78
SUPP.TABLE4_C : Functional Enrichment Analysis on terms from GO-Biological-Process for the 168 genes included in CRC patterns 2,3,4
Genes	Functional Term Enriched	Overlap	P-value	Adjusted P-value	Z-score	Combined Score
GNG2;PDE4D;ADIPOQ;SNCA	cellular response to monoamine stimulus (GO:0071868)	4/20	3.28914e-05	0.0238626	-2.83058	10.5735
GNG2;PDE4D;ADIPOQ;SNCA	cellular response to catecholamine stimulus (GO:0071870)	4/20	3.28914e-05	0.0238626	-2.8186	10.5287
PDE4D;ADIPOQ;SNCA	cellular response to epinephrine stimulus (GO:0071872)	3/10	0.000124377	0.0445022	-2.58177	8.03503
BCL2;CTNNA1;DCBLD2;ID3;ITGB3;GLI3;TNFRSF1A	response to wounding (GO:0009611)	7/167	0.000420366	0.0752035	-2.36165	6.1109
SSTR2;ESR1;TNFRSF1A	cellular response to estradiol stimulus (GO:0071392)	3/20	0.000727679	0.118347	-2.66396	5.68524
TRPC4;NKX6-1;GLI3	oligodendrocyte differentiation (GO:0048709)	3/23	0.0010503	0.144538	-2.59547	5.02019
GNG2;RHEB;ADIPOQ;PDE3B;MTUS1;SLIT3;SSTR2;NKX6-1;ESR1;ATP6V0A1;TNFRSF1A	cellular response to hormone stimulus (GO:0032870)	11/462	0.0011475	0.146634	-2.47253	4.7468
PDE4D;PDE3B;NPPA;NUDT4	cyclic nucleotide metabolic process (GO:0009187)	4/58	0.0013756	0.164063	-2.06455	3.73168
GNG2;RHEB;PDE4D;ADIPOQ;PDE3B;MTUS1;CTNNA1;NKX6-1;ATP6V0A1;SNCA	cellular response to organonitrogen compound (GO:0071417)	10/411	0.00165165	0.182373	-2.52632	4.29903
TWIST2;BCL2;ID3;LTBP3	negative regulation of ossification (GO:0030279)	4/65	0.00204477	0.182373	-2.05462	3.49635
SSTR2;ESR1;TNFRSF1A	cellular response to estrogen stimulus (GO:0071391)	3/30	0.00211849	0.182373	-2.45626	4.17981
CITED2;CTNNA1;SSTR2;ESR1;GLI3;TNFRSF1A	response to estrogen (GO:0043627)	6/166	0.00226054	0.182373	-2.28474	3.88794
GNG2;PDE4D;ADIPOQ;CTNNA1;SSTR2;ESR1;SNCA;TNFRSF1A	cellular response to organic cyclic compound (GO:0071407)	8/291	0.0023387	0.182373	-2.45891	4.18433
ADIPOQ;SLIT3;CACTIN	negative regulation of cytokine-mediated signaling pathway (GO:0001960)	3/32	0.0025128	0.182373	-2.45811	4.18295
CTNNA1;SSTR2;ESR1;TNFRSF1A	cellular response to alcohol (GO:0097306)	4/70	0.00264181	0.182373	-2.17672	3.70412
CITED2;ADIPOQ;CTNNA1;BCL2;SLIT3;SSTR2;ESR1;GLI3;TNFRSF1A	response to steroid hormone (GO:0048545)	9/369	0.00277477	0.182373	-2.39254	4.07139
MYCN;BCL2;LPAR1;CTNNA1;PI16;NKX6-1;GLI3	negative regulation of cell development (GO:0010721)	7/239	0.00311681	0.182373	-2.29335	3.9026
CTNNA1;BCL2;ID3;TCF3;PI16	regulation of muscle cell differentiation (GO:0051147)	5/122	0.00314022	0.182373	-2.21632	3.77151
ADIPOQ;SLIT3;CACTIN	negative regulation of response to cytokine stimulus (GO:0060761)	3/36	0.00343044	0.191783	-2.3414	3.86656
TMEM37;GRIN3A;GRM7;TRPC4;ATP2B3	calcium ion transmembrane transport (GO:0070588)	5/128	0.00382681	0.195743	-2.10753	3.43727
TFRC;MAP1B;NPPA;BCL2;SLIT3;PI16;NKX6-1;DCBLD2	regulation of cell growth (GO:0001558)	8/322	0.00426263	0.204722	-2.26173	3.58734
NLGN4X;MAP1B;PDE4D;ITGB3;BCL2;SLIT3;ESR1;GLI3	growth (GO:0040007)	8/329	0.00483062	0.204722	-2.31863	3.67758
GNG2;RHEB;ADIPOQ;PDE3B;MTUS1;NKX6-1;ATP6V0A1	cellular response to peptide hormone stimulus (GO:0071375)	7/261	0.0049755	0.204722	-2.34869	3.72526
AHCYL1;GRM7;VDAC2;SNCA	regulation of anion transport (GO:0044070)	4/85	0.00512863	0.204722	-2.1188	3.36062
MYCN;CTNNA1;LTBP3;GLI3	regulation of stem cell proliferation (GO:0072091)	4/86	0.00533549	0.207504	-2.22665	3.50164
